# Supplementary material for: Influence of Side Chain–Backbone Interactions and Explicit Hydration on Characteristic Aromatic Raman Fingerprints as Analysed in Tripeptides Gly-Xxx-Gly (Xxx = Phe, Tyr, Trp)
Source: Int J Mol Sci. 2025 Apr 21;26(8):3911. doi: 10.3390/ijms26083911 (PMC12027947; doi:10.3390/ijms26083911)
Supplement: Supplementary file 1 [file ijms-26-03911-s001.zip]

Archive with 1 entries (1 files):
- ijms-3558104-supplementary.pdf
